# Supplementary material for: Differences in salinity tolerance of genetically distinct Phragmites australis clones
Source: AoB Plants. 2013 Mar 11;5:plt019. doi: 10.1093/aobpla/plt019 (PMC4104622; doi:10.1093/aobpla/plt019)
Supplement: Additional Information [file supp_plt019_plt019supp_new.xls]

## Sheet: Sheet1
		Chla							Chlb							Chla+b							Chl a/b ratio							Total-Car								(a+b)/(x+c)
Clone		8	16	24	32	40	56	72	8	16	24	32	40	56	72	8	16	24	32	40	56	72	8	16	24	32	40	56	72	8	16	24	32	40	56	72	8	16	24	32	40	56	72
E646RO4x	C	3.50ab	5.89 ns	4.89 ab	1.17 ns	1.75 abcd	3.55c		1.3 ab	2.09	1.82bcde	0.24ab	0.76abc	0.99d		4.80 ab	8.00 ns	6.72 ab	1.42ns	2.52 abcd	4.54c		2.68 bcd	2.81 cde	2.67 a	4.93bcde	2.19 abc	3.58 c		0.4 ab	0.9 bcd	0.8 a	1.0 def	0.2ab	1.0 a		9.0 ab	8.2 abc	8.5d	1.3 abc	7.6d	4.1e
	T	4.25ab	5.32 ab	5.67 ns	1.77 ns	2.43 ab	2.87 bc		1.60 ab	2.02 ab	1.77 ns	0.46 ab	1.01 abc	0.95 def		5.86 ab	7.35 ab	7.44 ns	2.23 ns	3.44 ab	3.82 bcd		2.63 bc	2.59 ab	3.2 abc	4.00bcde	2.32 abcd	2.99bcd		0.4 abc	0.72ab	1.2 ab	1.1 cdefg	0.4 abc	0.9 abc		14.8 defg	11.2 abc	6.3 ns	1.9ab	7.9ab	3.8def
E620CZ4x	C	3.33ab	6.66 ns	7.16 d	0.74 ns	2.2 abcd	0.66 a	4.29 b	1.55 ab	2.39 c	2.28e	0.22ab	1.01bc	0.19 ab	1.14b	4.89 ab	9.06 ns	9.43 d	0.96 ns	3.21 abcd	0.87 a	5.43b	2.14a	2.77 abcd	3.15 bcde	4.59bcde	2.12 abc	3.54 c	3.77ns	0.3 ab	0.8 abcd	1.6fg	1.1 def	0.3 abc	1.2 a	1.5b	12.0bcde	10.7 c	5.5 abc	0.7 ab	7.6d	0.7 a	3.1ab
	T	4.56ab	6.04 ab	6.89 ns	2.83 ns	2.58 ab	1.68 ab	3.51 ns	2.10 b	2.38 b	1.98 ns	0.95 bc	1.23 abc	0.53 abc	0.91 ns	6.68 ab	8.42 b	8.88 ns	3.78 ns	3.82 ab	2.22 ab	4.42b	2.17a	2.53 ab	3.46 bcd	3.33abcd	2.07 ab	3.14cd	3.81b	0.4 abc	0.56ab	1.6 b	1.3 efg	0.2 a	1.4d	1.8b	13.8 cdefg	14.5 abc	5.4 ns	2.4 ab	17.9c	1.4a	2.3a
E625RO6x	C	3.13 ab	5.52 ns	5.39 abc	0.94 ns	1.31 abc	3.25c		1.22 ab	2.33 bc	1.85bcde	0.38ab	0.66abc	1.05d		4.35 ab	7.85 ns	7.24 abc	1.33 ns	1.98 abc	4.31c		2.56 bc	2.35 a	3.07 bcd	2.56 a	2.04 ab	3.14 a		0.3 ab	0.6 abc	1.3 cdef	0.2 a	0.1a	1.0 a		11.2 abcd	10.8 c	5.8 abc	3.8d	13.9e	4.4e
	T	3.43 ab	4.52 ab	5.44 ns	2.83 ns	2.15 ab	2.28 abc		1.25 a	1.98 ab	1.70 ns	1.24 c	0.97 abc	0.75 bcde		4.68 ab	6.51 ab	7.14 ns	4.08 ns	3.12 ab	3.03 abcd		2.75 bcd	2.26 a	3.24 abc	2.27 a	2.23 abc	3.03cd		0.3 ab	0.41a	1.1 ab	0.3 a	0.3 ab	1.1 bcd		13.6 cdefg	16.3 bc	7.1 ns	8.3c	9.1ab	2.5abcd
E656RO6x	C	2.97 ab	5.5 ns	6.89 cd	1.01ns	3.06d	0.57 a		1.01 ab	1.77 abc	2.16de	0.46b	1.12c	0.16 ab		4.00 ab	7.27 ns	9.05 cd	1.47 ns	4.19d	0.74 a		2.94 de	3.12 g	3.19 cdef	3.42 abcd	2.7 ef	3.34 abc		0.5 b	1.0 cd	1.7g	0.6 bc	0.6 cde	1.2 a		8.2 a	6.8 ab	5.1 ab	1.9 ac	7.0d	0.5 a
	T	3.99 ab	5.52 ab	4.93 ns	1.8ns	3.62 ab	2.43 abc		1.30 ab	1.81 ab	1.32ns	0.73 abc	1.34 abc	0.83 bcde		5.30 ab	7.34 ab	6.26 ns	2.53 ns	4.96 ab	3.27 abcd		3.05 e	3.08 c	3.73d	2.41 abc	2.69 de	2.89 bcd		0.5 bc	0.98b	1.4 ab	0.8 abc	0.7e	1.3 cd		9.1 abc	7.2a	4.3 ns	2.6 ab	6.2ab	2.3abcd
E624RO8x	C	3.28 ab	4.79 ns	4.96 ab	1.24ns	0.8 a	3.23c		1.18 ab	1.56 a	1.66 abcd	0.36ab	0.37a	0.90cd		4.46 ab	6.36 ns	6.62 ab	1.61 ns	1.18 a	4.14c		2.58bc	3.06 fg	3.01 bc	4.24 bcde	2.24 abcd	3.54 c		0.3 ab	0.8 abcd	1.1 abcd	0.8 cd	0.2 ab	1.1 a		14.2cdef	8.0 abc	6.4bc	2.7cd	3.3abc	3.7cde
	T	5.42 b	5.41 ab	5.55 ns	2.74ns	1.95 a	2.98 bc		1.94 ab	2.06 ab	1.79 ns	0.68 abc	0.78 a	0.90 cdef		7.36 b	7.48 ab	7.35 ns	3.42 ns	2.74 a	3.88 bcd		2.78 bcde	2.61b	3.11 ab	4.53de	2.54 cde	3.3d		0.5 bc	0.63ab	1.1 ab	1.1 cdefg	0.5 bcd	1.1 bcd		14.0 cdefg	12.5 abc	6.2 ns	2.8 ab	5.0a	3.3cde
E666CZ8x	C	3.86 ab	5.61 ns	5.8 abcd	0.97ns	1.65 abcd	0.28 a		1.47 ab	2.15 abc	2.02cde	0.3ab	0.84abc	0.04 a		5.34 ab	7.76 ns	7.82 bcd	1.23 ns	2.50 abcd	0.33 a		2.61 bc	2.6 bc	2.88 ab	4.48 bcde	1.95 a	4.84d		0.3 ab	0.5 ab	1.3 cdef	0.9 cde	0.1 a	1.1 a		17.5f	13.9d	5.7 abc	1.3 abc	13.8e	0.3 a
	T	4.99 ab	5.57 ab	5.38 ns	1.86ns	2.95 ab	1.79 ab		1.98 ab	2.3 b	1.74 ns	0.66 abc	1.28 abc	0.59 abcd		6.97 ab	7.88 ab	7.14 ns	2.53 ns	4.23 ab	2.39 ab		2.52 b	2.42 ab	3.07 a	3.08 abcd	2.32 abcd	2.95 bcd		0.3 ab	0.50ab	1.2 ab	0.9 bcde	0.3 ab	1.2 cd		19.3 g	15.9 abc	5.9 ns	2.3 ab	11.1abc	1.8ab
E660RO12x	C	3.24 ab	4.99 ns	4.23 a	1.00ns	1.56 abc	3.14c		1.27 ab	1.75 ab	1.28 a	0.22ab	0.75abc	0.91cd		4.52 ab	6.74 ns	5.52 a	1.28 ns	2.32 abcd	4.20c		2.52b	2.83 cdef	3.32 def	5.58e	2.06 ab	3.8cd		0.4 ab	0.6 abc	1.0 abc	0.9 cde	0.2 ab	1.0 a		11.1 abcd	9.8 abc	5.1 ab	1.0 ab	12.7e	3.7cde
	T	3.64 ab	4.47 ab	5.52 ns	1.61ns	2.5 ab	3.46 c		1.41 ab	1.79 ab	1.56 ns	0.39 ab	1.00 abc	0.93 cdef		5.05 ab	6.27 ab	7.08 ns	2.01 ns	3.50 ab	4.45 d		2.57 b	2.45 ab	3.53cd	4.14 cde	2.33 abcd	3.72e		0.4 abc	0.43a	1.3 ab	1.2 defg	0.3 ab	1.2 cd		11.0 abcd	15.9 abc	5.2 ns	1.5 ab	10.1ab	3.5cdef
A205RU4x	C	2.55 a	5.59 ns	5.58 abcd	0.37ns				0.94 a	1.87 abc	1.52 ab	0.04a				3.50 a	7.46 ns	7.11 abc	0.40 ns				2.71 bcd	2.99 efg	3.65 g	4.71bcde				0.3 ab	0.8 abcd	1.4 defg	0.9 cde				9.6 ab	9.0 abc	4.9 a	0.4 a
	T	3.67 ab	5.65 ab	6.25 ns	1.66ns				1.17 a	2.1 ab	1.76 ns	0.45 ab				4.85 ab	7.76 ab	8.02 ns	2.12 ns				3.08 e	2.69 b	3.55cd	3.54cde				0.6 bc	0.70ab	1.4 ab	1.4fg				8.1 a	11.2 abc	5.6 ns	1.4 ab
A139RU6x	C	2.59 a	6.67 ns	5.4 abc	0.36ns	1.29 abc	2.96c		0.90 a	2.23 abc	1.57 abc	0.08a	0.45ab	0.69 cd		3.50 a	8.91 ns	6.98 abc	0.44 ns	1.75 abc	3.66c		2.64 bcd	2.99 efg	3.43 efg	3.5 abcd	2.74 f	3.18ab		0.3 ab	1.1 d	1.4 defg	1.1 def	0.8e	1.6b		10.5 abc	8.1 abc	4.9 a	0.3 a	2.0a	2.2 bc
	T	5.38 b	6.00 ab	6.65 ns	1.34ns	2.06 ab	0.81 a		1.93 ab	2.27 b	1.92 ns	0.27a	0.99 abc	0.28 a		7.31 b	8.27 ab	8.57 ns	1.61 ns	3.06 ab	1.09 a		2.78 bcde	2.65 b	3.47 bcd	5.49e	2.06 a	3.08cd		0.6 bc	0.62ab	1.6 a	1.5g	0.3 ab	0.7 ab		11.0 abcd	15.0 abc	5.1 ns	1.0a	9.7ab	1.5ab
A213RU6x	C	3.84 ab	6.03 ns	5.17 ab	0.49ns	2.02 abcd	0.08 a		1.25 ab	2.15 abc	1.69 abcd	0.31ab	0.82abc	0.02 a		5.10 ab	8.18 ns	6.87 ab	0.80 ns	2.85 abcd	0.11 a		3.07 e	2.79 bcde	3.06 bcd	3.41 abcd	2.4 cdef	4.12d		0.5 b	0.9 bcd	1.2 bcde	0.8 cd	0.5 bcd	1.0 a		7.6 a	8.4 abc	5.3 abc	0.6 ab	5.2bcd	0.1 a
	T	4.27 ab	6.38 b	6.61 ns	2.4ns	3.91 b	2.10 abc		1.43 ab	2.42 b	2.01 ns	0.93 bc	1.63 c	0.76 bcde		5.70 ab	8.80 b	8.62 ns	3.34 ns	5.54 b	2.86 abcd		2.99 de	2.62 b	3.29 abc	2.36 ab	2.38 abcd	2.77 bc		0.4 abc	0.77ab	1.5 ab	0.8 abc	0.7e	1.4d		12.7 bcdef	11.8abc	5.6 ns	3.5b	8.0ab	1.9abc
A120JP8x	C	2.70 a	4.70 ns	5.49 abc	0.50ns	2.6 cd	3.59c	3.78 b	1.06 ab	1.85 abc	1.77 bcde	0.09a	1.00bc	1.04d	0.96b	3.76 a	6.56 ns	7.27 abc	0.60 ns	3.61 cd	4.63c	4.75b	2.54b	2.54 ab	3.09 bcd	5.36de	2.59 def	3.44bc	3.9 ns	0.2 a	0.4 a	1.2 bcde	1.1 def	0.5bcd	1.1 a	1.1a	15.6ef	19.2e	5.8 abc	0.5 a	7.0d	3.9de	4.0b
	T	3.13 a	4.71 ab	5.46 ns	1.34ns	1.89 a	3.37 c	2.16 ns	1.20 a	1.9 ab	1.73 ns	0.33 ab	0.84 ab	1.08 ef	0.69 ns	4.34 a	6.61 ab	7.19 ns	1.68 ns	2.73 a	4.40 d	2.86a	2.61 bc	2.4 ab	3.15 ab	4.11 bcde	2.2 abc	3.12d	3.1ab	0.2 a	0.41a	1.0 ab	1.0 bcdef	0.2 a	0.9 abc	0.8a	17.6 fg	19.3 c	7.5 ns	1.4 ab	9.6ab	4.7f	3.3b
A136AU8x	C	2.97 ab	5.55 ns	5.37 abc	1.17ns	2.46 bcd	1.15 ab		1.03 ab	1.9 abc	1.67 abcd	0.32ab	0.89abc	0.35 abc		4.01 ab	7.46 ns	7.04 abc	1.50 ns	3.35 bcd	1.50 ab		2.84 cde	2.9 defg	3.2 cdef	3.82 abcd	2.72 f	3.24ab		0.4 ab	0.8 abcd	1.2 bcde	1.1 def	0.6cde	0.9 a		8.0 a	8.6 abc	5.4 abc	1.3 abc	5.2bcd	1.5 ab
	T	4.5 ab	4.01 a	5.34 ns	1.73ns	2.89 ab	1.08 a		1.62 ab	1.49 a	1.57 ns	0.53 ab	1.01 abc	0.47 ab		6.12 ab	5.50 a	6.92 ns	2.27 ns	3.91 ab	1.55 a		2.81 cde	2.67 b	3.38 abcd	3.26bcd	2.86 e	2.29 a		0.7 c	0.56ab	1.2 ab	1.2 defg	0.6 cde	0.6 a		8.5 ab	9.7ab	5.5 ns	1.7 ab	5.7ab	2.1abc
A215RU8x	C	3.43 ab	5.79 ns	4.61 ab	0.64ns	0.99 ab	2.25 bc	1.67 a	1.25 ab	2.13 abc	1.6 abc	0.12ab	0.40a	0.63 bcd	0.41a	4.68 ab	7.92 ns	6.21 ab	0.76 ns	1.40 ab	2.88 bc	2.08a	2.77 bcd	2.71 bcd	2.87 ab	5.01bcde	2.46 cdef	3.59c	4.01 ns	0.3 ab	1.0 cd	0.9 ab	1.0 def	0.5bcd	1.1 a	1.2a	14.8def	7.7 ab	6.5c	0.7 ab	2.7ab	2.4 bcd	1.6a
	T	4.72 ab	5.09 ab	4.50 ns	1.72ns	2.26 ab	3.50 c	2.59 ns	1.72 ab	2.02 ab	1.51 ns	0.39 ab	1.08 abc	1.17 f	0.87 ns	6.45 ab	7.12 ab	6.01 ns	2.11 ns	3.35 ab	4.67 d	3.46ab	2.74 bcd	2.5 ab	3.06 a	4.46de	2.06 a	2.97 bcd	2.94a	0.4 abc	0.74ab	0.9 a	1.2 defg	0.3 ab	1.1 bcd	1.3ab	16.4 efg	9.6ab	6.0 ns	1.6 ab	9.3ab	4.1ef	2.5a
A62RU10x	C	3.63ab	5.80ns	4.54ab	0.35ns	1.85abcd	0.27a		1.33 ab	2.06 abc	1.53 abc	0.18ab	0.89abc	0.05 a		4.96 ab	7.87 ns	6.07 ab	0.54 ns	2.75 abcd	0.32 a		2.76 bcd	2.81 cde	2.97 bc	2.3 a	2.05 ab	3.52c		0.4 ab	0.9 bcd	1.1 abcd	0.4 ab	0.2 ab	1.0 a		12.0bcde	8.3 abc	5.2 ab	1.0 ab	13.8e	0.2 a
	T	5.15 ab	5.89 ab	4.86ns	1.34ns	3.91b	1.85ab		1.92 ab	2.3 b	1.5 ns	0.55 ab	1.58 c	0.71 bcde		7.08 ab	8.20 ab	6.37 ns	1.90 ns	5.49 b	2.57 abc		2.69 bc	2.55 ab	3.21 abc	2.44 abc	2.51 bcde	2.6 ab		0.4 abc	0.75ab	1.3 ab	0.6 ab	0.4 abc	1.1 bcd		15.5 defg	10.5 abc	4.7 ns	2.4 ab	13.0bc	2.2abc
A133AU10x	C	4.39b	6.29ns	6.06bcd	1.08ns	2.02abcd	3.56c		1.57 b	2.31 bc	1.75 abcd	0.22ab	0.85abc	0.99d		5.96 b	8.60 ns	7.81 bcd	1.31 ns	2.88 abcd	4.55c		2.8 bcde	2.71 bcd	3.45 fg	5.13cde	2.33 bcde	3.61c		0.4 ab	0.8 abcd	1.5 efg	1.2f	0.4 abcd	1.1 a		11.8 abcd	9.7 abc	5.2 ab	0.9 ab	6.1cd	3.9de
	T	5.08 ab	5.09 ab	5.84ns	2.26ns	2.56ab	2.65bc		1.8 ab	2.05 ab	1.75 ns	0.56 ab	1.17 abc	0.90cdef		6.88ab	7.15 ab	7.60 ns	2.83 ns	3.73 ab	3.56 bcd		2.88 cde	2.47 ab	3.36 abcd	4.08bcde	2.17 abc	2.94 bcd		0.5 bc	0.49ab	1.3 ab	1.5g	0.5 bcd	1.1 bcd		11.7 abcde	15.5 abc	5.9 ns	1.7 ab	7.3ab	3.0bcde
